# Supplementary material for: 2-Hydroxypropyl-β-cyclodextrin Regulates the Epithelial to Mesenchymal Transition in Breast Cancer Cells by Modulating Cholesterol Homeostasis and Endoplasmic Reticulum Stress
Source: Metabolites. 2021 Aug 23;11(8):562. doi: 10.3390/metabo11080562 (PMC8399758; doi:10.3390/metabo11080562)
Supplement: Supplementary file 1 [file metabolites-11-00562-s001.zip]

Archive with 1 entries (1 files):
- metabolites-1265510-supp revised-final proofed.pdf
